# Supplementary material for: Spinal α2δ-1 induces GluA3 degradation to regulate assembly of calcium-permeable AMPA receptors and pain hypersensitivity
Source: J Clin Invest. 2025 Oct 23;136(1):e193349. doi: 10.1172/JCI193349 (PMC12721899; doi:10.1172/JCI193349)
Supplement: Supporting data values [file jci-136-193349-s103.xlsx]

## Sheet: figure 1
fig 1C
GluA3	GluA3/α2δ-1	GluA3/α2δ-2	GluA3/α2δ-3
8.65	1.24776	8.80781	23.21
18.4	3.03784	7.77778	18.78
16	5.83904	3.79935	8.33
5.28	5.04167	20.9859	10.83
19.6	0.35802	22.1211	8.19
8.38	0.193804	14.4961	10.15
11.1	0.275374	20.4324	12.72
7.28	0.891248	13.0204	18.23
9.71	1.0696	30.6027	25.01
33.5	0.493329	30.2484	18.12
43	1.39247	31.2638	21.93
			25.6343
fig 1E	current density		fig 1F index
A2/A3	A2/A3+α2δ-1		A2/A3	A2/A3+α2δ-1
31.3	12.6		0.813	0.749
24.2	1.86		0.695	0.604
8.93	21.8		0.713	0.749
17.6	1.37		0.749	0.608
29.7	25.9		0.781	0.664
15.8	9.01		0.698	0.511
14.5	10.1		0.648	0.608
6.23	5.84		0.989	0.782
12.6	7.42		0.845	0.781
6.94	6.25		0.722	0.814
19.4	2.41		0.787	0.737
15.5	10.9		0.73	0.859
	2.23			0.809

## Sheet: figure 2
fig 2B
GluA3/pcDNA	GluA3/α2δ-1	GluA3/α2δ-2	GluA3/α2δ-3		α2δ-1	α2δ-2	α2δ-3
1.02881	0.208106	1.46601	1.50254		1.01753	1.20637	1.36852
0.901795	0.280015	1.04602	0.986438		0.897054	0.931854	1.1137
0.905968	0.150284	0.770116	1.1627		1.01866	1.11811	1.34238
1.03447	0.35913	0.977838	1.158		1.07489	1.23236	1.4123
0.913744	0.190642	1.18386	1.0443		1.07188	1.10384	1.01225
0.969497	0.199752	1.04331	1.22496		1.0396	0.930467	1.121
0.979818	0.415303	0.998567	1.11927		0.930194	1.17013	0.917677
1.2659	0.420702	1.47848	1.2201		0.950183	1.39941	1.01546

## Sheet: figure 3
fig 3A
relative GluA3 protein levels						relative α2δ-1 protein levels
0	0.1	0.2	0.5	1		0.1	0.2	0.5	1
1.02138	0.370206	0.341467	0.238071	0.190873		0.998757	1.28158	1.35976	1.87082
0.751118	0.391876	0.230423	0.086099	0.069299		0.878832	1.34851	2.56479	3.18879
0.656251	0.295835	0.223359	0.140658	0.086491		1.06381	1.66772	2.54974	2.82055
1.13859	0.522692	0.396839	0.181152	0.098767		1.00396	1.48538	2.06495	3.27035
1.17332	0.425832	0.339767	0.165982	0.10497		1.05596	1.37751	1.75476	1.93939
1.15924	0.84422	0.530265	0.408694	0.280951		1.05188	1.44612	1.61656	1.85604
1.10011	0.704796	0.434778	0.28498	0.172534		0.946791	1.31678	1.64335	1.51157
fig 3B
relative GluA3 protein levels						relative GFP protein levels
0	0.1	0.2	0.5	1		0.1	0.2	0.5	1
1.01018	1.34817	1.13362	1.18355	0.994877		1.04738	1.40298	1.88911	2.33611
1.04514	0.849528	0.80093	0.90129	0.873059		1.02934	1.11842	1.65094	2.24596
1.00568	1.30752	1.2269	0.758249	1.03868		1.08588	1.98233	2.38631	4.28414
0.974218	0.927086	1.13014	0.907002	0.956247		0.98382	2.0288	2.59782	3.64459
0.973591	1.26104	1.26529	1.04299	0.826495		1.05919	1.2093	1.6729	2.21677
0.959423	0.949883	1.09425	1.09573	1.04096		0.944915	1.54952	1.77707	1.91166
1.03176	1.14823	1.17795	1.18069	1.09132		0.881909	1.22404	1.67829	3.2985
fig 3C
relative GluA2 protein levels			relative GluA3 protein levels
A2/A3	A2/A3/α2δ-1		A2/A3	A2/A3/α2δ-1
1.00816	0.514889		0.708668	0.173989
1.22407	0.576192		0.894109	0.160176
1.07996	0.453823		1.13619	0.274453
0.98741	0.425919		1.19692	0.300344
0.778388	0.509231		0.950623	0.203538
0.922009	0.439377		1.11349	0.126178
fig 3D
relative α2δ-1 protein levels			relative GluA3 protein levels
GluA3	GluA3/α2δ-1		GluA3	GluA3/α2δ-1
1.09581	0.699052		1.08487	0.092654
0.959459	0.545455		0.930233	0.094118
1.04883	0.624355		1.07071	0.184175
0.927632	1.05983		1.06663	0.153493
1.04903	0.462185		1.1182	0.217487
1.01618	0.932039		1.07721	0.267713

## Sheet: figure 4
fig 4C
relative GluA3 protein levels			relative α2δ-1 protein levels
Sham	SNL		Sham	SNL
1.58	0.53		1.01	3.08
1.05	0.29		1.09	4.84
0.62	0.21		0.66	2.2
1.39	0.38		2.41	2.45
0.82	0.41		0.82	2.85
1.1	0.26		0.84	5.13
1.11	0.31		0.91	4.25
1.3	0.4		0.83	3.89
fig 4E
input					A2/A3 complex
SNL R	SNL L	PGB R	PGB L		SNL R	SNL L	PGB R	PGB L
0.928738	0.563108	0.581305	0.397355		1.04194	0.740637	0.835357	1.0868
1.13869	0.89292	0.976305	0.581702		0.786257	1.0034	0.622582	0.652268
1.04157	0.624427	0.678769	0.480574		1.04991	1.03395	1.26984	1.04878
0.903603	0.794025	0.840151	0.863345		1.204	0.719188	1.24928	1.08713
0.971086	0.310582	0.907494	1.13202		1.04356	0.594292	0.894008	1.03715
0.982462	0.5967	1.30562	1.32926		0.984765	0.723792	1.27833	1.30463
1.00934	0.724316	0.996232	1.13721		0.964466	0.514158	1.17843	0.860743
0.837986	0.499065	1.03787	0.799499		1.01544	0.637386	0.753985	1.28764
1.18652	0.824292	1.02263	0.980895		1.07548	0.74657	1.31231	1.36521

## Sheet: figure 5
fig 5B
relative α2δ-1 protein levels			relative GluA3 protein levels
control virus	α2δ-1 virus		control virus-A3	α2δ-1 virus-A3
1.039	2.0781		0.928	0.41
1.437	2.5976		0.948	0.387
1.5743	3.1623		1.031	0.303
0.6045	3.0579		1.013	0.5
0.7143	2.4959		1.068	0.585
0.6308	2.7081		1.011	0.509
fig 5D
relative α2δ-1 protein levels			relative GluA3 protein levels
control virus	α2δ-1 virus		control virus-A3	α2δ-1 virus-A3
0.945	1.96		1.057	0.646
0.679	1.814		0.886	0.543
0.816	1.565		1.104	0.668
1.052	1.902		0.934	0.506
1.169	1.628		1.15	0.498
1.339	1.61		0.869	0.428

## Sheet: figure 6
fig 6B
WT	Cacna2d1 KO
1.10832	0.618382
1.28356	0.745813
0.899461	0.833896
0.772087	1.27574
0.939258	0.959564
0.997307	0.966722
fig 6D
WT			Cacna2d1 KO
sham	SNI		sham	SNI
0.88832	0.971713		0.940416	0.961044
0.856547	0.804323		1.05848	0.751003
1.0786	0.649281		1.11337	1.21522
1.20819	0.826829		1.08699	0.851795
0.974112	0.737199		1.00039	0.722341
0.830595	0.636206		0.690628	0.788698
0.821938	0.886673		1.03246	1.1711
1.19902	0.971123		0.955383	1.15955
1.2739	0.925414		0.975245	1.09999
0.933508	0.558594		1.03807	1.11765
0.935274	0.456864		1.10855	1.10569

## Sheet: figure 7
fig 7B
GluA3/pcDNA	GluA3/α2δ-1	GluA3/α2δ-1CT(α2δ-2)	GluA3/α2δ-1CT(α2δ-3)		α2δ-1 WT	α2δ-1CT(α2δ-2)	α2δ-1CT(α2δ-3)
0.922576	0.334126	1.04306	0.995087		0.995573	1.26523	1.21221
1.18673	0.393755	0.727553	0.785624		0.845503	0.767427	1.04099
0.959137	0.27325	1.04767	0.86462		1.03775	1.42823	1.43651
0.940193	0.280955	0.721269	0.617733		0.942696	0.842315	0.843551
0.807776	0.263275	1.0485	1.10935		0.905996	1.33524	1.10307
1.04107	0.213228	0.662482	0.624131		1.06761	1.31115	1.0131
1.12954	0.285615	1.15439	0.871099		0.877084	1.52658	1.001
1.01298	0.272733	0.624001	0.638104		1.32779	1.04343	0.794455
fig 7D
GluA3/pcDNA	GluA3/α2δ-1	Control PT	α2δ-1 CT PT	PGB	MG132
0.87925	0.366605	0.39908	0.849829	1.08395	1.26122
0.932249	0.522794	0.340714	0.933618	0.989686	1.26837
0.986277	0.406884	0.292899	0.801813	0.545523	1.01337
0.989545	0.365652	0.374169	0.69128	0.660732	0.927409
1.48432	0.548478	0.561254	1.03692	0.991098	1.39111
1.15894	0.451999	0.613514	1.00506	1.11234	1.09053
0.817965	0.189914	0.287265	0.944043	0.859933	1.17131
0.819079	0.334516	0.416939	0.618589	0.623414	0.712391
0.932377	0.399725	0.210838	0.692781	0.650787	0.807347

## Sheet: figure 8
fig 8A
Tactile
	Veh-sham											Veh-SNL
min	1	2	3	4	5	6	7	8	9		min	1	2	3	4	5	6	7	8	9
0	22.28	19.69	22.28	23.56	21.25	22.28	32.35	16.69	22.28		0	4.25	6.58	9.98	6.58	4.25	6.58	6.58	6.58	6.58
30	23.69	22.28	23.56	22.28	21.25	25.65	22.28	20.24	19.65		30	6.58	8.55	11.69	4.25	6.58	11.69	4.25	6.58	6.58
60	18.56	22.28	25.65	25.65	22.28	25.65	23.35	19.65	19.68		60	4.25	5.68	11.69	6.58	6.69	8.85	6.58	6.58	6.58
90	22.28	19.69	22.28	28.42	23.56	23.56	25.62	22.28	20.28		90	4.25	5.68	13.25	6.65	4.25	8.2	4.25	6.58	11.69
120	16.95	19.69	22.28	25.56	23.56	22.28	26.65	21.1	22.28		120	5.68	6.69	11.69	5.68	6.58	6.58	6.58	6.58	6.58
Thermal
	Veh-sham											Veh-SNL
min	1	2	3	4	5	6	7	8	9		min	1	2	3	4	5	6	7	8	9
0	10.3	9.5	8.6	10.6	9.8	9.1	10.2	11.3	12.4		0	3.6	4.3	4.6	3.3	5.3	4.2	3.3	5.2	3.9
30	10.5	10.3	8.4	11.6	8.6	8.6	9.3	12.3	12.8		30	4	4.1	5.2	3.7	5.1	3.5	4.2	5.6	4.2
60	9.8	10.3	9.8	10.4	10.6	8.7	11.5	10.5	11.2		60	4.3	3.8	6.3	4.2	4.6	4	3.6	3.8	3.4
90	8.6	10.6	9.6	11.6	10.3	9.3	10.5	10.6	11.6		90	3.8	3.9	6.6	3.6	4.8	3.6	3.4	4.5	3.8
120	9.4	9.3	10.4	12.3	9.4	9.7	9.5	11.4	11.5		120	3.7	4.2	5.2	4	5.4	3.5	4	4.8	2.9
Pressure
	Veh-sham											Veh-SNL
min	1	2	3	4	5	6	7	8	9		min	1	2	3	4	5	6	7	8	9
0	222	200	232	198	204	186	208	188	232		0	208	214	198	206	212	232	184	216	208
30	204	198	224	184	212	168	216	196	224		30	220	192	214	210	198	240	202	204	196
60	218	186	208	192	226	194	186	202	208		60	210	188	206	186	204	192	194	204	214
90	206	204	216	186	208	188	184	196	212		90	198	196	202	196	232	174	188	232	222
120	226	206	230	188	212	202	192	182	210		120	196	222	184	202	224	166	176	224	210
fig 8B
Sham cont	Sham MG132	SNL cont	SNL MG132
1.06069	0.988397	0.543734	0.785798
0.697977	0.969983	0.798865	0.906472
0.894289	0.729253	0.557562	0.667419
0.754896	0.638999	0.416603	0.613603
1.25738	1.05952	0.563242	0.92873
1.08357	1.17444	0.644924	1.21744
1.33639	0.88086	0.618658	1.28084
0.821717	0.769827	0.538879	0.730015
0.775824	0.928451	0.470839	0.73851

## Sheet: figure 9
fig 9B
Sham	SNL
1.10607	1.72793
1.06914	1.16118
1.08965	1.40931
0.937344	1.02877
0.991813	1.49343
0.934535	1.39391
0.989479	1.6762
0.892323	1.4145
0.989652	1.84188
fig 9D, GluA3											Fig 9D, a2d1
WT GluA3	K710R	K861R	K887R	WT	K710R	K861R	K887R				WT GluA3	K710R	K861R	K887R
0.908515	0.957333	0.881136	0.74022	0.305219	0.274452	0.56926	0.270706				1.02521	0.976	1.39837	1.56522
0.953971	1.01877	1.08159	0.716508	0.28785	0.268668	0.560724	0.234964				1.05882	0.854167	1.25	1.40845
0.994248	0.723148	0.939001	0.695278	0.312469	0.377504	0.545699	0.387525				1.00856	1.07456	1.27907	1.2691
0.852263	0.734066	0.723163	0.704499	0.380667	0.477228	0.651123	0.564913				1.01472	1.16425	0.727728	0.967705
1.1787	1.28379	0.971976	1.12533	0.492071	0.436182	0.611686	0.389556				1.12193	1.19926	1.12208	0.85818
0.88885	0.732449	0.980185	1.0317	0.385592	0.375488	0.523786	0.407873				1.32184	1.15756	1.0634	1.34636
0.91166	0.854271	0.661064	1.10374	0.34805	0.333526	0.581248	0.295204				1.3062	1.36752	1.51899	1.46921
0.88959	0.9073	0.723888	0.784238	0.446465	0.445519	0.669074	0.397356				1.16129	0.984183	1.10258	1.15677
0.948691	0.879961	0.960082	0.800504	0.58584	0.539344	0.872977	0.516802				1.08937	1.10529	1.04804	1.39576
0.927143	0.739375	0.766181	0.652489	0.441181	0.623782	0.973767	0.641639				1.10501	0.836237	0.883721	1.28487
1.1496	1.09286	1.68523	1.57655	0.540457	0.480412	0.983555	0.552483				1.04839	0.964467	0.641593	0.6875
1.39677	1.10749	1.37776	1.33604	0.420663	0.476944	0.920221	0.535282				1.25326	1.26866	1.51294	1.50928

## Sheet: figure 10
fig 10A
Pressure
Cont-sham		Cont-SNL		GluA3-sham		GluA3-SNL
14 day	21 day	14 day	21 day	14 day	21 day	14 day	21 day
230	240	132	102	212	212	154	162
218	216	90	132	232	236	162	114
216	204	102	130	214	234	148	188
210	222	94	104	198	208	170	178
204	222	88	96	222	224	166	168
222	204	108	88	200	208	174	188
204	210	142	154	202	212	166	174
226	198	136	128	254	234	108	128
236	238	104	114	224	218	202	198
242	224	98	108	214	224	190	178
228	206	102	114	232	218	170	182
232	228	114	124	222	208	166	164
248	224	92	100	198	220	152	148
Tactile
Cont-sham		Cont-SNL		GluA3-sham		GluA3-SNL
14 day	21 day	14 day	21 day	14 day	21 day	14 day	21 day
20.5	22.5	10.2	6	21.5	22.5	15.3	19.6
21.5	22.5	9.2	10.6	26.6	33.6	13.8	8.8
35.6	26.8	5.6	8.6	32.1	21	25.6	20.3
28.8	26.8	5.6	6.4	23.2	18.6	12	16.5
21.5	22.5	12.5	10.6	23.2	22.6	14.8	15.6
24.5	23.2	6.5	10.6	21.5	22.5	16.8	15.6
21.4	26.8	10.2	15.6	25.6	25.6	22.5	20.3
26.8	22.5	9.2	10.6	30.2	26.8	8.1	10.6
35	33.6	5.6	5.6	22.5	26.8	19.6	22.5
28.8	33.6	5.6	6.4	21	20.3	18.4	15.6
26.6	22.5	6.5	9.2	23.2	20.3	16.8	19.6
32	24.5	9.2	10.2	21	23.2	14.8	16.8
24.5	28.8	5.6	6.5	23.2	25.6	12	19.6
thermal
Cont-sham		Cont-SNL		GluA3-sham		GluA3-SNL
14 day	21 day	14 day	21 day	14 day	21 day	14 day	21 day
11	9.8	4.8	4.2	10.5	11	7.4	6.8
10.5	9.6	5.2	3.9	9.8	10.3	7.6	3.3
9.2	10.6	4.6	5.3	11.2	10.3	8	9.4
8.9	12	3.8	3.3	8.6	9.8	7.8	8.2
11.3	10.3	5.2	4.8	9.4	9.6	11.2	7.8
10.2	10.3	3.7	5.3	10.8	11.5	4.6	5.2
10.2	12.5	5	6.3	11	12.3	10.2	11
11.2	10.5	6	5.8	10.5	9.2	3	3.6
9.8	11.2	3.6	4.2	9.8	8.9	10.5	8.9
12.5	10.3	5.2	3.9	11.6	12	7.5	6.8
12	11.8	4.9	5.6	12.3	11	11.3	10.8
12.8	12	4.8	6.7	13	11.4	8.6	10.3
8.9	9.7	6	6.9	9.5	10.4	8.2	8.2
fig 10C
Input
Cont-sham		Cont-SNL		GluA3-sham		GluA3-SNL
GluA2	GluA3	GluA2	GluA3	GluA2	GluA3	GluA2	GluA3
0.76	0.98	0.79	0.44	1.63	1.63	1.51	1.25
1.04	0.93	0.58	0.43	1.23	2.15	1.36	1.8
1.23	1.16	0.71	0.29	2.03	1.51	1.74	1.27
0.98	1.13	0.46	0.46	1.2	1.49	1.01	1.28
1.14	0.96	0.99	0.58	1.33	1.93	1.77	1.59
1.26	1.17	1.22	0.78	1.83	1.72	1.87	1.56
0.87	0.91	0.96	0.44	1.82	1.61	1.25	1
0.72	0.76	0.74	0.66	1.13	1.71	1.03	2.12
IP
Sham		SNL
Cont	Gria3	Cont	Gria3
1.11	1.19	0.57	1.79
1.04	0.82	0.86	1.42
1.24	0.49	0.57	1.52
0.75	0.48	0.69	1.12
0.8	0.88	0.86	2.21
0.95	1.06	0.61	1.44
1.24	0.58	0.75	1.2
0.88	0.72	0.67	1.4
Fig 10E	Control virus																	GluA3 virus
	100	101.87	109.9	86.3782	42.8241	34.8469	34.188	33.3155	32.3184	31.6595	29.9679	31.339	195.068					100	105.626	105.603	80.332	98.2246	103.412	108.877	117.616	107.544	105.525	106.401	102.79	117.708
	100	101.037	98.4439	69.6119	60.347	79.1451	83.3482	79.8068	86.1205	84.7076	83.3482	77.0524	94.8498					100	98.5294	96.1207	97.5152	93.8134	90.999	87.7789	92.2414	87.2464	94.1176	96.7039	96.7546	107.368
	100	102.281	102.963	102.986	92.4759	85.328	77.992	83.7997	96.285	104.844	100.259	107.336	108.349					100	105.047	107.282	113.985	135.305	110.489	143.165	109.858	132.387	149.737	112.96	105.258	109.648
	100	99.7778	102	84.8889	63.3333	45.1111	10.2222	10.2222	10	58.4444	83.1111	67.5556	48.1283					100	91.2037	103.009	96.0648	83.5648	97.9167	76.1574	67.8241	74.3056	79.3982	80.0926	77.3148	106.936
	100	103.651	102.637	98.9858	94.1176	86.2069	85.1927	93.3063	104.665	95.1318	75.8621	97.1602	132.513					100	106.111	96.6667	94.1667	91.1111	95	101.944	95	93.3333	106.389	106.111	98.0556	100
	100	104.671	102.972	105.733	90.8705	97.0276	98.7261	92.569	80.6794	96.1783	86.6242	87.8981	93.1372					100	88.7029	93.3054	94.3515	98.5356	83.8912	83.8912	92.887	92.4686	93.7238	98.954	97.566	98.225
	100	94.2817	94.8241	84.1934	87.1068	69.4251	76.5071	73.0823	70.1844	79.4979	77.2199	102.03	128.858					100	98.568	98.568	85.4415	87.8282	91.1694	94.5107	100.955	90.9308	92.8401	105.728	94.0334	95.9368
	100	109.685	98.3756	88.0406	85.665	102.599	100.975	110.538	117.685	113.096	109.279	114.213	108.027					100	111.515	107.879	129.091	127.879	123.636	133.03	129.394	130.303	112.727	117.879	121.818	101.225
	100	103.453	103.234	109.533	104.013	96.2549	103.551	106.128	110.214	111.77	119.747	111.746	92.3436					100	89.5872	97.4434	118.216	118.349	106.684	118.775	125.166	127.989	128.841	128.096	125.979	107.443
	100	105.394	100.415	100.207	102.282	105.602	103.112	86.5145	94.1909	92.5311	87.3444	99.1701	122.28					100	104.464	108.013	78.75	87.1429	98.125	105.067	108.504	111.875	111.496	123.281	122.589	83.5416
	100	101.294	102.033	91.8669	84.1035	80.7763	80.9612	77.634	81.8854	79.2976	89.0943	87.2458	101.245					100	89.589	94.7945	83.0137	56.4383	62.7397	65.7534	63.2877	68.7671	76.1644	83.0137	96.7123	114.522
	100	96.9147	99.8185	93.2849	94.9183	97.8221	90.0182	90.9256	101.452	95.8258	96.0073	103.085	97.9206					100	108.438	111.875	109.375	96.25	96.5625	82.5	101.25	103.438	92.5	125.312	110.938	186.534
	100	102.653	105.063	81.7112	70.652	75.2288	99.0286	95.1429	105.81	122.118	123.613	134.224	101.421					100	100	102.74	100	87.9452	84.1096	79.4521	83.8356	85.4794	93.6986	77.8082	95.3425	133.451
	100	98.4808	98.8829	94.37	96.2243	84.8079	73.2127	73.034	90.7954	66.6443	93.8561	81.2779	94.2					100	98.2405	101.173	106.158	110.557	100.88	106.452	109.677	116.129	106.452	109.971	116.129	90.6667
	100	92.7203	93.6782	97.5096	83.7165	86.2069	85.5747	79.5019	82.567	95.4023	95.0192	103.065	103.427					100	104.36	101.907	106.54	104.632	97.0027	107.629	97.0027	100.817	105.722	116.894	108.174	103.496
	100	99.2079	96.6337	97.4257	87.1287	89.1089	88.1188	85.9406	82.1782	90.8911	89.703	90.297	98.234					100	89.6542	106.559	107.437	100.082	128.211	101.948	116.712	119.1	113.584	116.301	95.4171	76.4748
	100	97.6923	97.6923	81.3461	76.3461	66.3461	71.3461	73.4615	77.8846	80.7692	86.3461	86.3461	98.6637					100	98.0998	98.8124	81.7102	84.5606	86.2233	91.6865	95.7245	91.2114	91.6865	104.038	108.789	101.826
	100	102.317	98.7522	93.7611	78.4314	89.6613	85.5615	84.1355	84.1355	87.1658	83.4225	90.1961	102.35					100	95.6962	97.9747	100	95.443	107.089	112.152	125.063	136.202	133.924	124.43	136.202	121.519

[truncated: 5 more sheets: figure S1, figure S2, figure S3, figure S4, Sheet1]
